# Supplementary material for: In Vitro Digestibility, Structural and Functional Properties of Millettia speciosa Champ. Seed Protein
Source: Biomolecules. 2025 Dec 11;15(12):1722. doi: 10.3390/biom15121722 (PMC12730287; doi:10.3390/biom15121722)
Supplement: Supplementary file 1 [file biomolecules-15-01722-s001.zip]

Archive with 1 entries (1 files):
- biomolecules-3984211-supplementary.pdf
